# Supplementary material for: The role of machine learning in developing non-magnetic resonance imaging based biomarkers for multiple sclerosis: a systematic review
Source: BMC Med Inform Decis Mak. 2022 Sep 15;22:242. doi: 10.1186/s12911-022-01985-5 (PMC9476596; doi:10.1186/s12911-022-01985-5)
Supplement: Supplementary file 3 — Additional file 3: Detailed summary of the included papers (Excel) [file 12911_2022_1985_MOESM3_ESM.xlsx]

## Sheet: Results
Supplementary Material C: Detailed summary of the included papers
	Author	Year	Ref. No.	Research Questions	Data Sources	ML Methods	Participants No. (with MS)	Participants No. (without MS)	Outcomes	Input Data Fields	Significant Data Fields	Data Locations
Chase et al. 2017	Chase et al.	2017		Diagnosis vs. normal	Medical records	NB; NLP;	MS = 181	controls = 2818	AUC in [90.0%, 94.0%].	66 features	50 features	Columbia University Medical Center (CUMC)
Ahmadi et al. 2019	Ahmadi et al.	2019		Diagnosis vs. normal	EEG (phase-amplitude coupling)	OS-ELM;	MS = 5	controls = 7	Accuracy in [90.0%, 91.0%].	14 channel EEG	N/A	N/A
Perera et al. 2018	Perera et al.	2018		Diagnosis vs. normal	Measurement of tremor	Linear Regression; SVR; RF;	MS = 13	controls = 12	Accuracy in [84.2%, 90.8%]; Velocity of index finger is good predictor.	310 samples	N/A	Melbourne Health Human Research
Broza et al. 2017	Broza et al.	2017		Diagnosis vs. normal	Breath markers	NN;	MS = 146	controls = 58	Accuracy in [72.0%, 90.0%]; AUC in [79.0%, 87.0%].	160 VOCs	5 VOCs found significant (heptadecane, nonanal, decanal, and sulfur dioxide were found in higher levels in the MS group; acetophenone was found in higher levels in the control group)	Carmel Medical Center, Haifa, Israel
Severini et al. 2017	Severini et al.	2017		Diagnosis vs. normal	Nintendo Wii balance board	SVM;	MS = 18	controls = 18	Accuracy in [83.3, 85.5%].	18 features	N/A	N/A
Torabi et al. 2017	Torabi et al.	2017		Diagnosis vs. normal	EEG (non-linear signals)	SVM; KNN;	MS = 5	controls = 7	Accuracy in [79.8%, 93.1%].	1008 features	N/A	N/A
Andersen et al. 2019	Andersen et al.	2019		Diagnosis vs. normal	Metabolome signatures	LR; RF;	MS = 12	controls = 13	AUC in [81.0%, 86.0%].	325 metabolites	12 metabolites	MURDOCK MS Cohort Study
deAndrés-G. et al. 2019	deAndrés-G. et al.	2019		Diagnosis vs. normal	Defective gene pathways	Distance-based classifier; Minimum spanning tree;	MS = 83	controls = 50	Accuracy in [93.8, 98.2%]. Hemoglobin production and neurogenesis related genes.	54,675 genetic probes; 54,675 genetic probes	30 genes	https://www.pnas.org/content/105/33/11839; https://bmcimmunol.biomedcentral.com/articles/10.1186/1471-2172-14-32
Galli et al. 2019	Galli et al.	2019		Diagnosis vs. normal	Lymphocyte populations	NN (FlowSOM[1]; CellCNN[2]);	RR = 31	controls = 30; Other diseases = 31	Th-cell signature: TNF, GM-CSF, IFN- γ, IL2, and CXCR4.	CSF samples (10 ml)	GM-CSF, TNF, IL-2 and CXCR4	http://flowrepository.org/experiments/2166/; https://github.com/GalliES/MS_manuscript
Goyal et al. 2019	Goyal et al.	2019		Diagnosis vs. normal	Cytokines	SVM; NN; DT; RF;	MS = 956	controls = 199	Accuracy = 90.9%; AUC = 95.7%.	8 cytokines	N/A	N/A
Lötsch et al. 2018	Lötsch et al.	2018		Diagnosis vs. normal	Lipid markers	SOM; AdaBoost; KNN; RF;	MS = 102	controls = 301	Accuracy in [92.5%, 100%]; AUC in [92.5%, 100%].	43 lipid-markers	GluCerC16, LPA20:4, HETE15S, LacCerC24:1, C16Sphinganine, biopterin and the endocannabinoids PEA and OEA	University Frankfurt am Main, Germany
Prabahar et al. 2017	Prabahar et al.	2017		Diagnosis vs. normal	MicroRNA	SVM;	MS = 41	controls = 47	Accuracy in [87.8%, 90.1%].	51features	20 features	Human miRNA associated disease database (HMDD) and miR2Disease
Goldstein et al. 2016	Goldstein et al.	2016		Diagnosis vs. normal	SNP (CRHR1)	RF; LASSO; GLM; KNN; LR;	MS = 2,722		CRHR1 is highly associated with MS compared to all ten.	10 genes; 409 SNPs	CRHR1 gene	N/A
Zhang et al. 2016	Zhang et al.	2016		Diagnosis vs. normal	Gene sets/pathways	SVM;	MS = 54	controls = 50	Accuracy in [61.2%, 70.3%].	19,851 genes	POLD1, NTHL1, POLE, AKT3, RPA3, BRCA1, TGFB2 (Figs 3 & 4)	http://www.ebi.ac.uk/arrayexpress; http://www.sbvimprover.com/
Bertolazzi et al. 2016	Bertolazzi et al.	2016		Diagnosis vs. normal	Gene features	KNN; SVM; DT;	MS = 134	controls = 44	Accuracy in [92.0%, 95.0%].	22,215 genes	N/A	ArrayExpress and Gene Expression Omnibus (GEO)
Sun et al. 2019	Sun et al.	2019		Diagnosis vs. normal; Disease status	Postural sway	RF;	MS = 103	controls = 50	Accuracy in [92.3%, 95.6%].	19 predictors	Sway Range (ML)	N/A
Saroukolaei et al. 2016	Saroukolaei et al.	2016		Diagnosis vs. normal; Disease type (RR vs PP/SP)	Candida specific enzyme activity	Linear Regression; NN;	MS = 135	controls = 100	CA is higher in the PwMS than others.	235 C. albicans strains	N/A	Mycology Research Center
Kiiski et al. 2018	Kiiski et al.	2018		Diagnosis vs. normal; Prognosis (disease course)	Event-related potentials	Linear Regression;	RR = 22; SP = 13	controls = 43	Visual task is good predictor than auditory task.	46 predictors; 6480 EEG features	N/A	St. Vincent’s Healthcare Group
Bang et al. 2019	Bang et al.	2019		Diagnosis vs. other diseases	Gut microbial data	SVM; KNN; LogitBoost; Logistic Tree;	MS = 29	controls = 44	Accuracy in [96.4%, 98.3%].	1,079 metagenome data	17 genera	https://www.ebi.ac.uk/metagenomics/
Ostmeyer et al. 2017	Ostmeyer et al.	2017		Diagnosis vs. other diseases	B cell receptor (MS vs. other neurological) (	Optimize Log Likelihood;	RR =71	controls = 54	Accuracy in [72.0%, 87.0%].	7 Snippet Length	k-mer length of six amino acids	N/A
Guo et al. 2014	Guo et al.	2014		Diagnosis vs. other diseases	Transcriptome blood mononuclear cells (MS vs. ‘other neurological’)	KNN; SVM; NB; NN; LR; RF;	MS = 26	controls = 18	Accuracy in [77.2%, 86.4%]; TNFSF10 is allied to the PwMS.	54, 675 probe sets	8 probe sets and (TRPS1, TNFSF10, GPS1, Hspbap1, C19orf70, MRVI1, SMCHD1 genes)	ArrayExpress Database
Ohanian et al. 2016	Ohanian et al.	2016		Diagnosis vs. other diseases	Key symptoms (MS vs. ME & CFS)	DT;	MS = 106	ME or CSF = 354	Accuracy in [79.2%, 81.2%]; Immune domain is useful in this case.	Nothing Specific	5 Symptoms	https://redcap.is.depaul.edu/surveys/index.php?s=tRxytSPVVw
Gudesblatt et al. 2019	Gudesblatt et al.	2019		Disease status	Falls risk/driving (clinical, PRO, cognitive, medication)	RF;	MS = 258		Accuracy in [82.9%, 91.2%]; F1 score in [78.9%, 91.3%].	PRO, DMT, EMR	N/A	N/A
Shahid et al. 2019	Shahid et al.	2019		Disease status	Disease severity	KNN; SVM; RF; Rough Set;	MS = 135	controls = 54	Accuracy in [79.7%, 84.0%]. Rough set is superior than other MLs.	13 domains, 8 attributes	Johnson’s Algorithm selects 7 combinations	MSOAC Placebo database
Azrour et al. 2019	Azrour et al.	2019		Disease status	Gait analysis	DT;	MS = 1,340		EDSS score in [< 0.97 (No MS), > 4.15 (MS)].	27 + 135 gait descriptors	N/A	N/A
Fritz et al. 2018	Fritz et al.	2018		Disease status	Falls risk	LR;	MS = 135		Fallers and near-fallers are at similar risks.	13 circumstances	N/A	Johns Hopkins Medical Institute MS Center
Haider et al. 2018	Haider et al.	2018		Disease status	Monitoring of body movements	SVM; KNN; RF;	MS = 300		Accuracy in [95.5%, 100%].	30 samples	10 features	N/A
Supratak et al. 2018	Supratak et al.	2018		Disease status	Actigraphyin assessment of walking speed	SVR;	MS = 32	controls = 7	Walking speed in [0.57 m/s, 1.22 m/s].	29 features	N/A	London Bromley National Research
McGinnis et al. 2017	McGinnis et al.	2017		Disease status	Gait speed estimation	SVR;	MS = 30	controls = 7; Others = 10	RMSE speed in [0.12 m/s, 0.14 m/s].	32 features	N/A	University of Illinois at Urbana-Champaign
Jackson et al. 2020	Jackson et al.	2020		Disease status	Genetic markers	RF;	MS = 299		19 among 113 genetic variants are important.	116 genetic variants	19 variants	Combined Neuroscience Institutional Review Board
Kosa et al. 2016	Kosa et al.	2016		Disease status	Combinatorial weight-adjusted disability score	GA;	PP = 69; SP = 29	controls = 7; Others = 303	CombiWISE shows higher sensitivity than MRI measures.	48 Biomarkers	15 Biomarkers	IPPoMS and RIVITaLISe trials
Morrison et al. 2018	Morrison et al.	2018		Disease status	Review of motor assessment	DT; SVM;		12 Clinicians	Visualisation can reduce the gap between human and ML decisions.	Video	N/A	Assess MS
Gronsbell et al. 2017	Gronsbell et al.	2017		Disease type (RR vs PP/SP)	Phenotypic labelling from electronic medical record	SSL;	MS = 455	controls = 11,743	Accuracy in [92.9%, 93.9%].	10 variables	N/A	N/A
Acquarelli et al. 2016	Acquarelli et al.	2016		Disease type (RR vs PP/SP)	Pathology	NLP; Clustering;	MS = 149		Pathological profiles and disease duration are important.	149 records	top 10 bi-grams	Netherlands Brain Bank
Fiorini et al. 2015	Fiorini et al.	2015		Disease type (RR vs PP/SP)	Clinical scales and patient-reported outcomes	LS; LR; SVM; KNN;	RR = 170; SP = 205; PP = 68	Others = 14	Accuracy in [75.0%, 78.3%]; F1 score in [62.3%, 70.2%].	91 featues	8 features	N/A
Lopez et al. 2018	Lopez et al.	2018		Disease type (RR vs PP/SP)	Distinct patient clusters from genetic signatures	Clustering;	MS = 191		Susceptible genes: CD69, CCR5, IL13, and STAT3.	25,482 SNPs; 515 genes	CD69, CCRX5, IL-13, STAT3	N/A
Lim et al. 2017	Lim et al.	2017		Disease type (RR vs PP/SP)	Kyneurenine pathway	DT; DA; CART; SVM;	MS = 231		Accuracy in [83.0%, 91.0%].	37 predictors	KA, QA, tryptophan, PA, fibroblast growth factor-basic and tumour necrosis factor-α (in order of relevance)	St Vincent’s Hospital Sydney; Macquarie University
Patrick et al. 2019	Patrick et al.	2019		Drug Prediction		GB; LR; RF; LASSO; DA; Nearest SC; WE;		2,814 drugs	AUC in [72.1%, 89.9%];	2,814 drugs	N/A	CTD and NDF-RT
Bhattacharya et al. 2018	Bhattacharya et al.	2018		Exacerbation of symptoms	Daily activities on fatigue	NN;	MS = 198		Fatigue is one of the main sources of discomfort.	24 attributes; 9 life qualities	fatigue	N/A
Papakostas et al. 2019	Papakostas et al.	2019		Exacerbation of symptoms	Detection of fatigue from EMG	SVM; RF; ET; Gradient-Boosting;		controls = 10	F1 Score in [75.1%, 77.8%].	13 features	N/A	N/A
Michel et al. 2018	Michel et al.	2018		Improve measurement tools	Assessment of quality of life	DT; IRT;	MS = 1,992		Accuracy in [96.0%, 98.0%].	1,992 samples	N/A	Helsinki (available on request)
Rezaallah et al. 2019	Rezaallah et al.	2019		Improve support groups	Analyse social media in pregnancy	NLP; NB;		376,691 online posts	Identified 6 topics related to MS medication for pregnant women.	70 social media posts	6 main topics	21 publicly available pregnancy forums
Deetjen et al. 2016	Deetjen et al.	2016		Improve support groups	Emotional vs information elements	LR; NB;		3258 online posts	Accuracy in [91.6%, 96.0%]; 56% informational and 44% emotional for MS.	3258 posts	44% emotional; 56% informational	Dailystrength.org
Brichett et al. 2020	Brichett et al.	2020		Prognosis (disease course)	Patient-reported and clinician-assessed outcomes	Supervised Algorithms;	MS = 810		Accuracy in [82.6%, 86.0%].	143 predictors	N/A	N/A
Briggs et al. 2019	Briggs et al.	2019		Prognosis (disease course)	Demographics and disease onset	LASSO;	MS = 1587		Obesity and smoking status are associated.	16 predictors	obesity and smoking	https://www.acceleratedcure.org/
Pruenza et al. 2019	Pruenza et al.	2019		Prognosis (disease course)	Clinical variables, EDSS, MRI, DMT (MS Base)	RF;	MS = 48,186		AUC in [80.0%, 82.0%].	185 variables	14 variables	https://www.msbase.org/
Zhao et al. 2017	Zhao et al.	2017		Prognosis (disease course)	Clinical, MRI	SVM; LR;	MS = 1,693		Accuracy in [68.0%, 73.0%].	22 predictors	N/A	CLIMB study
Zhao et al. 2014	Zhao et al.	2014		Prognosis (disease course)	Clinical records/EDSS measurements	SVM; KNN; AdaBoost;	MS = 257	19 Physicians	Accuracy in [76.0%, 90.0%].	257 patients/ 19 Doctors	N/A	CLIMB study
Bejarano et al. 2011	Bejarano et al.	2011		Prognosis (disease course)	Clinical, MRI, MEP	NB; NN; LR; DT; Linear Regression;	MS = 147	controls = 20	Accuracy in [67.0%, 80.0%]; AUC in [65%, 76.0%].	6 MEP features	N/A	N/A
Yperman et al. 2019	Yperman et al.	2019		Prognosis (disease course)	Motor evoked potentials	RF; LR;	CIS = 7; PP = 12; RR = 223; SP = 45;	others = 138	AUC in [72.0%, 75.0%].	7700 features	1000 features	Rehabiliation & MS Center in Overpelt, Belgium
Flauzino et al. 2019	Flauzino et al.	2019		Prognosis (disease course)	Clinical, inflammatory markers, HDL/LDL	LR; NN;	RR = 103; PP = 3; SP = 16		AUC = 84.2; IL4 is lower in moderate/severe case than mild.	26 variables	zTh17/Treg, carbonyl proteins and age as well as MetS, homocysteine and LDL/HDL ratio	the State University of Londrina, Londrina, Paraná, South of Brazil
Tacchella et al. 2018	Tacchella et al.	2018		Prognosis (disease course)	Clinical records	RF;	MS = 84;		AUC in [69.6%, 72.5%].	46 parameters	N/A	Sant'Andrea hospital in Rome
Ebrahimkhani et al. 2020	Ebrahimkhani et al.	2020		Response to treatment	microRNA to predict response to fingolimod	LR; RF;	RR = 29;		AUC in [65.2%, 91.1%].	1 mL Serum	15 miRNAs	Royal Prince Alfred Hospital
Fagone et al. 2019	Fagone et al.	2019		Response to treatment	Genes of CD4*T cells & response to natalizumab	UCSC;	RR = 12;		Accuracy = 89.2%.	45 probes	17 probes	https://www.ncbi.nlm.nih.gov/geo/query/acc.cgi?acc=GSE44964
Kasatkin et al. 2018	Kasatkin et al.	2018		Response to treatment	Flu-like symptoms with betainterferon	NN; Static Model;	MS = 457;		Sensitivity in [73.4%, 81.2%]; Specificity in [71.6%, 80.6%].	1203 cases	N/A	N/A
Karim et al. 2017	Karim et al.	2017		Response to treatment	Effect of beta-interferon on disease progression	CART; LASSO; SVM; LR;	MS = 1,697;		Hazard Ratio[4] in [1.359, 1.372].	1,697 patients	N/A	University of British Columbia’s Clinical Research
Li et al. 2017	Li et al.	2017		Response to treatment	Cardiac monitoring on Fingolimod-induced bradycardia	DT;	RR = 78;		Baseline hare rate (HR) is only significant predicting factor.	0.5 mg fingolimod	baseline Heart Rate	https://clinicaltrials.gov/ct2/show/NCT01585298
Üçer et al. 2017	Üçer et al.	2017		Response to treatment	Responders to betainterferon	SNAc; SVM; KNN; RF; NB; LR; DT;	MS = 53;		Accuracy in [63.1%, 64.5%]; F1 score in [77.4%, 78.3%]; SNAc is superior than other MLs.	336 samples; 75 genes	Out of interest	N/A
Baranzini et al. 2014	Baranzini et al.	2014		Response to treatment	Biomarkers on response to beta-interferon	RF;	RR = 180;		Accuracy in [75.0%, 82.0%]; A triplet is a (CASP2 / IL10 / IL12Rb1) a good predictor.	39 biomarkers	CASP2/IL10/IL12Rb1	IMPROVE study
Walter et al. 2014	Walter et al.	2014		Response to treatment	Cost-effectiveness of testing for BIFN neutralising Abs	DT;	RR = 3590;		NAb is cheaper than other tests, save 34 million Euros in 5 years.	187554021	9460	IMS Health data
Chi et al. 2019	Chi et al.	2019		Underlying pathophysiology	Genetic ancestry	LR; RF	MS =1,471	controls = 10,913	HLA-DRB1*15:01 and HLA-DRB1*03:01 alleles are commonly found.	3,692 African Americans, 4,915 Asian Americans, and 3,777 Hispanics	14 alleles in African Americans, 15 alleles in Hispanics, and 4 alleles in Asian Americans that reached nominal significance of association (Fig 4)	UC Berkeley Committee
Forbes et al. 2018	Forbes et al.	2018		Underlying pathophysiology	Gut microbiota	RF;	MS = 19	controls = 23	Accuracy in [82.0%, 84.0%]; AUC in [91.0%, 94.0%].	two stool specimens	unclassified Erysipelotrichaceae is higher and Dialister is lower in MS	University of Manitoba’s Research
Gupta et al. 2019	Gupta et al.	2019		Disease type (RR vs PP/SP)	Gut microbiome (16s sRNA)	RF;	Mild = 43; Severe = 21		Specificity = 86.4%; Sensitivity = 45.4%.	1344 lncRNAs	ENSG00000260302, ENSG00000270972, ENSG00000272512 and ENSG00000223387	MS Clinic in Calgary, Alberta
Telalovic et al. 2019	Telalovic et al.	2019		Diagnosis vs. normal	Disease severity (LncRNAs)	RF;	MS = 60	controls = 43	Accuracy in [61.5%, 84.6%].	1191 bacteria	The most significant microbiome alterations in multiple sclerosis patients imply increase in Akkermansia and Methanobrevibacter, and decrease in Butyvricimonas bacteria at the genus.	N/A
Lötsch et al. 2017	Lötsch et al.	2017		Diagnosis vs. normal	Lipid markers	SOM;	MS = 102	controls = 301	Accuracy in [77.0%, 94.6%]; Ceramides are better than others.	27 lipid-markers	Ceramides (C16Cer, C18Cer, C20Cer, Cer24Cer, Cer24.1Cer, GluCerC16, GluCerC24.1, LacCerC16, LacCerC24, LacCerC24.1; Cer = ceramide, GluCer = glucosylceramide, LacCer = lactosylceramide)	Frankfurt am Main, Germany
Sébastien et al. 2014	Sébastien et al.	2014		Improve measurement tools	Gait analysis	ET;		controls = 24	Accuracy in [70.9%, 91.7%].	26 gait descriptors	N/A	N/A

## Sheet: ML
		Diagnosis vs. normal	Diagnosis vs. normal	Diagnosis vs. normal	Diagnosis vs. normal	Diagnosis vs. normal	Diagnosis vs. normal	Diagnosis vs. normal	Diagnosis vs. normal	Diagnosis vs. normal	Diagnosis vs. normal	Diagnosis vs. normal	Diagnosis vs. normal	Diagnosis vs. normal	Diagnosis vs. normal	Diagnosis vs. normal	Diagnosis vs. normal	Diagnosis vs. normal	Diagnosis vs. normal	Diagnosis vs. normal	Diagnosis vs. normal	Diagnosis vs. other diseases	Diagnosis vs. other diseases	Diagnosis vs. other diseases	Diagnosis vs. other diseases	Disease status	Disease status	Disease status	Disease status	Disease status	Disease status	Disease status	Disease status	Disease status	Disease status	Disease type (RR vs PP/SP)	Disease type (RR vs PP/SP)	Disease type (RR vs PP/SP)	Disease type (RR vs PP/SP)		Disease type (RR vs PP/SP)	Prognosis (disease course)	Prognosis (disease course)	Prognosis (disease course)	Prognosis (disease course)	Prognosis (disease course)	Prognosis (disease course)	Prognosis (disease course)	Prognosis (disease course)
		Diagnosis vs. normal																				Diagnosis vs. other diseases				Disease status										Disease type (RR vs PP/SP)						Prognosis (disease course)
		Chase et al. 2017	Ahmadi et al. 2019	Perera et al. 2018	Broza et al. 2017	Severini et al. 2017	Torabi et al. 2017	Andersen et al. 2019	deAndrés-G. et al. 2019	Galli et al. 2019	Goyal et al. 2019	Lötsch et al. 2018	Prabahar et al. 2017	Goldstein et al. 2016	Zhang et al. 2016	Bertolazzi et al. 2016	Sun et al. 2019	Saroukolaei et al. 2016	Kiiski et al. 2018	Lötsch et al. 2017	Telalovic et al. 2019	Bang et al. 2019	Ostmeyer et al. 2017	Guo et al. 2014	Ohanian et al. 2016	Gudesblatt et al. 2019	Shahid et al. 2019	Azrour et al. 2019	Fritz et al. 2018	Haider et al. 2018	Supratak et al. 2018	McGinnis et al. 2017	Jackson et al. 2020	Kosa et al. 2016	Morrison et al. 2018	Gronsbell et al. 2017	Acquarelli et al. 2016	Fiorini et al. 2015	Lopez et al. 2018	Gupta et al. 2019	Lim et al. 2017	Brichett et al. 2020	Briggs et al. 2019	Pruenza et al. 2019	Zhao et al. 2017	Zhao et al. 2014	Bejarano et al. 2011	Yperman et al. 2019	Flauzino et al. 2019
NB	Bayesian	1																						1																							1
Optimize Log Likelihood	Bayesian																						1
AdaBoost	Boosting											1																																		1
LogitBoost	Boosting																					1
GB	Boosting
Clustering	Clustering																																				1		1
ET	Decision Tree
RF	Decision Tree			1				1			1	1		1			1				1			1		1	1			1			1							1				1				1
Minimum spanning tree	Decision Tree								1
DT	Decision Tree										1					1									1			1							1						1						1
CART	Decision Tree																																								1
IRT	Decision Tree
SOM	Dimensionality Reduction											1								1
DA	Dimensionality Reduction																																								1
GA	Evolutionary																																	1
KNN	KNN Type						1					1		1		1						1		1			1			1								1								1
Distance-based classifier	KNN Type								1
NLP	NLP	1																																			1
WE	NLP
OS-ELM	NN		1
NN	NN				1					1	1							1						1																							1		1
Logistic Tree	Other Classification																					1
Rough Set	Other Classification																										1
SNAc	Other Classification
Linear Regression	Regression			1														1	1																												1
Logistic Regression	Regression							1						1										1					1									1							1		1	1	1
LASSO	Regression													1																													1
GLM	Regression													1
SSL	Regression																																			1
LS	Regression																																					1
Nearest SC	Regression
UCSC	Regression
SVR	SVM			1																											1	1
SVM	SVM					1	1				1		1		1	1						1		1			1			1					1			1			1				1	1
Supervised Algorithms	Unidentified																																									1
		2	1	3	1	1	2	2	2	1	4	4	1	5	1	3	1	2	1	1	1	4	1	6	1	1	4	1	1	3	1	1	1	1	2	1	2	4	1	1	4	1	1	1	2	3	5	2	2
[truncated: 19 more columns]
