# Supplementary material for: The role of machine learning in developing non-magnetic resonance imaging based biomarkers for multiple sclerosis: a systematic review
Source: BMC Med Inform Decis Mak. 2022 Sep 15;22:242. doi: 10.1186/s12911-022-01985-5 (PMC9476596; doi:10.1186/s12911-022-01985-5)
Supplement: Supplementary file 6 — Additional file 6:Generating Sunburst Plot - ML Applications [file 12911_2022_1985_MOESM6_ESM.xlsx]

## Sheet: Data_Class
	Supplementary Table 1: Generating Sunburst Plot - ML Applications					Data Type		Count	Progression / Diagnosis
	Author, Year	Aim	Datasets	ML Method(s)	Results
Brichett et al. 2020	Brichetto et al. 2020	Measuring transition from RR to SP from PRO and CAO.	MS = 810;	Supervised Algorithms;	Accuracy in [82.6%, 86.0%].	PRO; CAO	Traditional Data		Progression	Traditional Data		Total	In %
Briggs et al. 2019	Briggs et al. 2019	Identifying the PwMS from clinical risk factors.	MS = 1587;	LASSO;	Obesity and smoking status are associated.	Clinical Data	PRO	5	Diagnosis		Diagnosis	13	61.9048		Diagnosis	45	67.1642
Gudesblatt et al. 2019	Gudesblatt et al. 2019	Identifying the trajectory of MS from PRO and EMRs.	MS = 258;	RF;	Accuracy in [82.9%, 91.2%]; F1 score in [78.9%, 91.3%].	PRO; EMR	CAO	4	Diagnosis		Progression	8	38.0952		Progression	14	20.8955
Pruenza et al. 2019	Pruenza et al. 2019	Identifying MS progression from EMRs.	MS = 48,186;	RF;	AUC in [80.0%, 82.0%].	EMR	Clinical Data	12	Progression	Physiological Data		21			Impact of Drugs	8	11.9403
Shahid et al. 2019	Shahid et al. 2019	Measuring MS Severity levels from clinical data.	Set 1: 472; Set 2 = 898;	KNN; SVM; RF; Rough Set;	Accuracy in [79.7%, 84.0%]. Rough set is superior than other MLs.	Clinical Data	EMR	4	Progression		Diagnosis	14	82.3529			67
Chase et al. 2017	Chase et al. 2017	Identifying the PwMS from EMRs.	Set 1: MS = 165, without MS = 545; Set 2: MS = 16, without MS = 2273;	NB; NLP;	AUC in [90.0%, 94.0%].	EMR	Demographic Data	2	Diagnosis		Progression	3	17.6471
Gronsbell et al. 2017	Gronsbell et al. 2017	Identifying the PwMS from EMRs.	MS = 455; without MS = 11,743;	SSL;	Accuracy in [92.9%, 93.9%].	EMR	Text	2	Diagnosis	Biological Data		17
Zhao et al. 2017	Zhao et al. 2017	Measuring MS progression from demographic and clinical data.	MS = 1,693;	SVM; LR;	Accuracy in [68.0%, 73.0%].	Demographic Data; Clinical Data	Video	1	Progression		Diagnosis	18	85.7143
Acquarelli et al. 2016	Acquarelli et al. 2016	Identifying the PwMS from clinical and pathelogical data.	MS =149 records (free text documents);	NLP; Clustering;	Pathological profiles and disease duration are important.	Clinical Data	Total	30	Diagnosis		Progression	3	14.2857
Fiorini et al. 2015	Fiorini et al. 2015	Identifying RR from clinical data and PRO.	RR = 170; SP = 205; PP = 68; Others = 14;	LS; LR; SVM; KNN;	Accuracy in [75.0%, 78.3%]; F1 score in [62.3%, 70.2%].	PRO; Clinical Data			Diagnosis	Impact of Drugs		21
Zhao et al. 2014	Zhao et al. 2014	Identifying MS progression from physicians’ evaluation.	MS = 257 (19 Physicians);	SVM; KNN; AdaBoost;	Accuracy in [76.0%, 90.0%].	CAO			Diagnosis		Fingolimod	2	25
Bejarano et al. 2011	Bejarano et al. 2011	Measuring MS progression from clinical data and MEP.	without MS = 20; Set 1: MS = 51; Set 2: MS = 96;	NB; NN; LR; DT; Linear Regression;	Accuracy in [67.0%, 80.0%]; AUC in [65%, 76.0%].	MEP; Clinical Data			Progression		Natalizumab	1	12.5
Ahmadi et al. 2019	Ahmadi et al. 2019	Identifying the PwMS from EEG signals.	MS = 5, without MS = 7;	OS-ELM;	Accuracy in [90.0%, 91.0%].	EEG			Diagnosis		IFNb	5	62.5
Azrour et al. 2019	Azrour et al. 2019	Identifying the PwMS from gait descriptors.	MS = 71; without MS = 71;	DT;	EDSS score in [< 0.97 (No MS), > 4.15 (MS)].	Gait	Physical/ Physiological Data		Diagnosis			8
Sun et al. 2019	Sun et al. 2019	Identifying the PwMS from postural sway.	MS = 103, without MS = 50;	RF;	Accuracy in [92.3%, 95.6%].	Postural Sway	MEP	3	Diagnosis
Yperman et al. 2019	Yperman et al. 2019	Measuring MS progression from MEP.	Unknown = 138; CIS = 7; PP = 12; RR = 223; SP = 45;	RF; LR;	AUC in [72.0%, 75.0%].	MEP	EEG	2	Progression
Fritz et al. 2018	Fritz et al. 2018	Identifying the PwMS from falling possibility.	MS = 135;	LR;	Fallers and near-fallers are at similar risks.	Falling Possibility	Gait/Movement	10	Diagnosis	Traditional Data	31
Haider et al. 2018	Haider et al. 2018	Identifying the PwMS from body movements and breathing activities.	300 Samples;	SVM; KNN; RF;	Accuracy in [95.5%, 100%].	Body Movements; Breathing Activities	Breath	2	Diagnosis	Physiological Data	20
Kiiski et al. 2018	Kiiski et al. 2018	Identifying the PwMS from ERPs.	RR = 22; SP = 13; without MS = 43;	Linear Regression;	Visual task is good predictor than auditory task.	ERP	ERP	1	Diagnosis	Biological Data	38
Perera et al. 2018	Perera et al. 2018	Identifying the PwMS from tremor measurement.	MS = 13; without MS = 12;	Linear Regression; SVR; RF;	Accuracy in [84.2%, 90.8%]; Velocity of index finger is good predictor.	Tremor (twitching movements)	EMG	1	Diagnosis	Impact of Drugs	8
Supratak et al. 2018	Supratak et al. 2018	Identifying the PwMS from walking speed.	MS = 32; without MS = 7;	SVR;	Walking speed in [0.57 m/s, 1.22 m/s].	Walking Speed	ECG	1	Diagnosis
Broza et al. 2017	Broza et al. 2017	Identifying the PwMS from exhaled breath.	MS = 146, without MS = 58;	NN;	Accuracy in [72.0%, 90.0%]; AUC in [79.0%, 87.0%].	Exhaled Breath	Total	20	Diagnosis
McGinnis et al. 2017	McGinnis et al. 2017	Identifying the PwMS from walking speeds.	Set 1: 10 (unknown); Set 2: MS = 30; without MS = 7;	SVR;	RMSE speed in [0.12 m/s, 0.14 m/s].	Walking Speed			Diagnosis
Severini et al. 2017	Severini et al. 2017	Identifying the PwMS from balance features.	MS = 18; without MS = 18;	SVM;	Accuracy in [83.3, 85.5%].	Balance Features			Diagnosis
Torabi et al. 2017	Torabi et al. 2017	Identifying the PwMS from EEG signals.	MS = 5, without MS = 7;	SVM; KNN;	Accuracy in [79.8%, 93.1%].	EEG			Diagnosis
Jackson et al. 2020	Jackson et al. 2020	Measuring MS progression from genetic variants.	MS = 299;	RF;	19 among 113 genetic variants are important.	Genetic Variants (Genomics)			Progression
Andersen et al. 2019	Andersen et al. 2019	Identifying the PwMS from blood-based metabolomic biomarkers.	MS = 12; without MS =13;	LR; RF;	AUC in [81.0%, 86.0%].	Metabolomics (Transcriptomics, Metabolomics)			Diagnosis
Bang et al. 2019	Bang et al. 2019	Identifying the PwMS from gut microbiome.	MS = 29, without MS = 44;	SVM; KNN; LogitBoost; Logistic Tree;	Accuracy in [96.4%, 98.3%].	Microbiome (Transcriptomics)	Biological/ Biomedical Data		Diagnosis
Chi et al. 2019	Chi et al. 2019	Identifying MS risks from genetic ancestry.	MS = 1,471; without MS = 10,913;	LR; RF	HLA-DRB1*15:01 and HLA-DRB1*03:01 alleles are commonly found.	Genetic Variants (Genomics)	Proteinase	5	Diagnosis
deAndrés-G. et al. 2019	deAndrés-G. et al. 2019	Identifying the PwMS from defective genetic pathways.	Set 1: MS = 73; without MS = 40; Set 2: MS =10; without MS = 10;	Distance-based classifier; Minimum spanning tree;	Accuracy in [93.8, 98.2%]. Hemoglobin production and neurogenesis related genes.	Genetic Variants (Genomics)	Genomics	10	Diagnosis
Flauzino et al. 2019	Flauzino et al. 2019	Measuring MS severity levels from IM&NO biomarkers.	RR = 103; PP = 3; SP = 16	LR; NN;	AUC = 84.2; IL4 is lower in moderate/severe case than mild.	IM&NO Biomarkers (Proteinase, Metabolomics)	Transcriptomics	9	Diagnosis
Galli et al. 2019	Galli et al. 2019	Identifying the PwMS from cellular and cytokine profile.	RR = 31; Other diseases = 31; without MS = 30;	NN (FlowSOM[1]; CellCNN[2]);	Th-cell signature: TNF, GM-CSF, IFN- γ, IL2, and CXCR4.	Cellular and Cytokine (Proteinase)	Metabolomics	5	Diagnosis
Goyal et al. 2019	Goyal et al. 2019	Identifying the PwMS from serum level.	Set 1: MS = 833, without MS = 117; Set 2: MS = 26, without MS = 11; Set 3: MS = 97; without MS = 71;	SVM; NN; DT; RF;	Accuracy = 90.9%; AUC = 95.7%.	Serum (Proteinase)	Total	29	Diagnosis
Gupta et al. 2019	Gupta et al. 2019	Measuring MS progression from long-noncoding RNA biomarkers.	Set 1: Mild = 10; Severe = 10; Set 2: Mild = 33; Severe = 11;	RF;	Specificity = 86.4%; Sensitivity = 45.4%.	RNA (Transcriptomics)			Progression
Telalovic et al. 2019	Telalovic et al. 2019	Identifying the PwMS from rRNA sequence.	MS = 60; without MS = 43;	RF;	Accuracy in [61.5%, 84.6%].	rRNA (Transcriptomics)			Diagnosis
Forbes et al. 2018	Forbes et al. 2018	Identifying the PwMS from gut microbiome.	MS = 19; without MS = 23;	RF;	Accuracy in [82.0%, 84.0%]; AUC in [91.0%, 94.0%].	Gut Microbiome (Transcriptomics)			Diagnosis
Lopez et al. 2018	Lopez et al. 2018	Identifying the PwMS from genetically distinct clusters.	MS = 191;	Clustering;	Susceptible genes: CD69, CCR5, IL13, and STAT3.	Genetic Variants (Genomics)			Diagnosis
Lötsch et al. 2018	Lötsch et al. 2018	Identifying the PwMS from lipid markers.	MS = 102; without MS = 301;	SOM; AdaBoost; KNN; RF;	Accuracy in [92.5%, 100%]; AUC in [92.5%, 100%].	Lipid (Metabolomics)			Diagnosis
Lim et al. 2017	Lim et al. 2017	Measuring MS progression from KP metabolomics.	Set 1 = 136; Set 2 = 59; Set 3 = 36;	DT; DA; CART; SVM;	Accuracy in [83.0%, 91.0%].	KP Metabolomics (Metabolomics)			Progression
Lötsch et al. 2017	Lötsch et al. 2017	Identifying the PwMS from lipid markers.	MS = 102; without MS = 301;	SOM;	Accuracy in [77.0%, 94.6%]; Ceramides are better than others.	Lipid (Metabolomics)			Diagnosis
Ostmeyer et al. 2017	Ostmeyer et al. 2017	Identifying the PwMS from biochemical features.	Set 1: RR = 11, without MS = 12; Set 2: RR = 60, without MS = 42;	Optimize Log Likelihood;	Accuracy in [72.0%, 87.0%].	Biochemical Features (Genomics)			Diagnosis
Prabahar et al. 2017	Prabahar et al. 2017	Identifying the PwMS from microRNA features.	MS = 41; without MS = 47;	SVM;	Accuracy in [87.8%, 90.1%].	microRNA (Transcriptomics)			Diagnosis
Goldstein et al. 2016	Goldstein et al. 2016	Identifying the PwMS from genetic pathway analysis.	MS = 2,722;	RF; LASSO; GLM; KNN; LR;	CRHR1 is highly associated with MS compared to all ten.	Genetic Variants (Genomics)			Diagnosis
Saroukolaei et al. 2016	Saroukolaei et al. 2016	Identifying the PwMS from CA.	MS = 135; without MS = 100;	Linear Regression; NN;	CA is higher in the PwMS than others.	CA (Proteinase)			Diagnosis
Zhang et al. 2016	Zhang et al. 2016	Identifying the PwMS from genetic pathway analysis.	Set 1: RR = 26, without MS = 18; Set 2: RR = 28, without MS = 32;	SVM;	Accuracy in [61.2%, 70.3%].	Genetic Variants (Genomics)			Diagnosis
Guo et al. 2014	Guo et al. 2014	Identifying the PwMS from genetic pathway analysis.	MS = 26; without MS = 18;	KNN; SVM; NB; NN; LR; RF;	Accuracy in [77.2%, 86.4%]; TNFSF10 is allied to the PwMS.	Genetic Variants (Proteinase, Genomics)			Diagnosis
Ebrahimkhani et al. 2020	Ebrahimkhani et al. 2020	Measuring impact of fingolimod by miRNAs analysis.	RR = 29;	LR; RF;	AUC in [65.2%, 91.1%].	miRNA (Transcriptomics)			Impact of Drug
Fagone et al. 2019	Fagone et al. 2019	Measuring impact of natalizumab by T4 cells analysis.	RR = 12;	UCSC;	Accuracy = 89.2%.	T4 Cells (Proteinase)			Impact of Drug
Patrick et al. 2019	Patrick et al. 2019	Identifying drugs-diseases relation from 174 RNA-seq study.	2,814 drugs;	GB; LR; RF; LASSO; DA; Nearest SC; WE;	AUC in [72.1%, 89.9%];	RNA (Transcriptomics)			Impact of Drug
Kasatkin et al. 2018	Kasatkin et al. 2018	Measuring impact of IFNb to the PwMS from flu-like syndrome.	MS = 457;	NN; Static Model;	Sensitivity in [73.4%, 81.2%]; Specificity in [71.6%, 80.6%].	Flu-like Syndrome			Impact of Drug
Karim et al. 2017	Karim et al. 2017	Measuring impact of IFNb on MS progression from clinical data analysis.	MS = 1,697;	CART; LASSO; SVM; LR;	Hazard Ratio[4] in [1.359, 1.372].	Clinical Data	Impact of Drug		Impact of Drug
Li et al. 2017	Li et al. 2017	Measuring impact of fingolimod on the PwMS from ECG recordings.	RR = 78;	DT;	Baseline hare rate (HR) is only significant predicting factor.	ECG	Fingolimod	2	Impact of Drug
Üçer et al. 2017	Üçer et al. 2017	Measuring impact IFNb from genomic data.	MS = 53;	SNAc; SVM; KNN; RF; NB; LR; DT;	Accuracy in [63.1%, 64.5%]; F1 score in [77.4%, 78.3%]; SNAc is superior than other MLs.	Genetic Variants (Genomics)	Natalizumab	1	Impact of Drug
Baranzini et al. 2014	Baranzini et al. 2014	Measuring impact of IFNb from transcriptomics and proteins.	RR = 180;	RF;	Accuracy in [75.0%, 82.0%]; A triplet is a (CASP2 / IL10 / IL12Rb1) a good predictor.	Transcriptomics and Proteins (Proteinase, Transcriptomics)	IFNb	5	Impact of Drug
Walter et al. 2014	Walter et al. 2014	Measuring impact of IFNb by neutralising antibodies (Nab).	RR = 3590;	DT;	NAb is cheaper than other tests, save 34 million Euros in 5 years.	Antibodies	Total	8	Impact of Drug
Michel et al. 2018	Michel et al. 2018	Measuring QoL of the PwMS from demographic and clinical data.	MS =1,992;	DT; IRT;	Accuracy in [96.0%, 98.0%].	Demographic Data; Clinical Data			QoL
Tacchella et al. 2018	Tacchella et al. 2018	Measuring MS progression from clinical data.	MS = 84;	RF;	AUC in [69.6%, 72.5%].	Clinical Data			Progression
Bhattacharya et al. 2018	Bhattacharya et al. 2018	Measuring discomfort of the PwMS from clinical data.	MS = 198;	NN;	Fatigue is one of the main sources of discomfort.	Clinical Data			Measuring Discomfort
Bertolazzi et al. 2016	Bertolazzi et al. 2016	Identifying the PwMS from genome data.	MS = 134, without MS = 44;	KNN; SVM; DT;	Accuracy in [92.0%, 95.0%].	Genetic Variants (Genomics)			Diagnosis
Ohanian et al. 2016	Ohanian et al. 2016	Identifying the PwMS from PROs.	MS = 106; ME or CFS = 354;	DT;	Accuracy in [79.2%, 81.2%]; Immune domain is useful in this case.	PRO			Diagnosis
Kosa et al. 2016	Kosa et al. 2016	Measuring MS progression from clinical data and MEP.	PP = 69; SP= 29; HC = 7; Untreated = 303;	GA;	CombiWISE shows higher sensitivity than MRI measures.	MEP; Clinical Data			Progression
Rezaallah et al. 2019	Rezaallah et al. 2019	Understanding the experiences to MS medication from text data.	376,691 online posts;	NLP; NB;	Identified 6 topics related to MS medication for pregnant women.	Text			Diagnosis
Deetjen et al. 2016	Deetjen et al. 2016	Classifying online posts into informational and emotional.	3258 online posts;	LR; NB;	Accuracy in [91.6%, 96.0%]; 56% informational and 44% emotional for MS.	Text			Diagnosis
Morrison et al. 2018	Morrison et al. 2018	Measuring MS progression from video data and ML visualisation.	12 Clinicians;	DT; SVM;	Visualisation can reduce the gap between human and ML decisions.	Video data			Progression
Papakostas et al. 2019	Papakostas et al. 2019	Identifying physical fatigue from EMG and user-reports.	without MS = 10;	SVM; RF; ET; Gradient-Boosting;	F1 Score in [75.1%, 77.8%].	EMG; PRO			Diagnosis
Sébastien et al. 2014	Sébastien et al. 2014	Identifying gait abnormalities from cerebellar ataxia.	without MS = 24;	ET;	Accuracy in [70.9%, 91.7%].	Gait			Diagnosis

## Sheet: Summary
ML Applications
Traditional Data
PRO	5	5.74713
CAO	4	4.5977
Clinical Data	12	13.7931
EMR	4	4.5977
Demographic Data	2	2.29885
Text	2	2.17391
Video	1	1.08696
	30	34.4828
Physiological Data
MEP	3	3.44828
EEG	2	2.29885
Gait/Movement	10	11.4943
Breath	2	2.29885
ERP	1	1.14943
EMG	1	1.14943
ECG	1	1.14943
	20	22.9885
Biological Data
Proteinase	5	5.74713
Genomics	10	11.4943
Transcriptomics	9	10.3448
Metabolomics	5	5.74713
	29	33.3333
Impact of Drugs
Fingolimod	2	2.29885
Natalizumab	1	1.14943
IFNb	5	5.74713
	8	9.1954
	87
