# Supplementary material for: The role of machine learning in developing non-magnetic resonance imaging based biomarkers for multiple sclerosis: a systematic review
Source: BMC Med Inform Decis Mak. 2022 Sep 15;22:242. doi: 10.1186/s12911-022-01985-5 (PMC9476596; doi:10.1186/s12911-022-01985-5)
Supplement: Supplementary file 7 — Additional file 7: Generating Sunburst Plot - ML Methods [file 12911_2022_1985_MOESM7_ESM.xlsx]

## Sheet: ML0
Supplementary Table 2: Generating Sunburst Plot - ML Methods
Logistic Regression	14	10.7692	Regression Algorithms	Regression	26
General Linear Model	1	0.769231	Regression Algorithms	Bayesian	6
Linear Regression	3	2.30769	Regression Algorithms	SVM	20
Least Square	1	0.769231	Regression Algorithms	KNN Type	11
SC (ridge/ shrinkage regression)	2	1.53846	Regression Algorithms	Dimensionality Reduction	4
LASSO	4	3.07692	Regression Algorithms	Decision Tree	40
Optimize Log Likelihood	1	0.769231	Bayesian Algorithms	Boosting	4
Naïve Bayes	5	3.84615	Bayesian Algorithms	NN	9
Support Vector Regression	3	2.30769	Support Vector Machine	NLP	4
Support Vector Machine	17	13.0769	Support Vector Machine	Evolutionary	1
Distance-based classifier	1	0.769231	KNN Type Algorithms	Clustering	2
K-nearesr Neighbour	10	7.69231	KNN Type Algorithms	Other Classification	3
Self Organising Map	2	1.53846	Dimensionality Reduction Algorithms	Total	130
Decision Tree	10	7.69231	Decision Tree Algorithms
CART	2	1.53846	Decision Tree Algorithms
Extra Tree	1	0.769231	Decision Tree Algorithms
Min. spanning tree	1	0.769231	Decision Tree Algorithms
Random Forest	25	19.2308	Decision Tree Algorithms
LogitBoost	1	0.769231	Boosting Algorithms
Gradient Boosting	2	1.53846	Boosting Algorithms
AdaBoost	1	0.769231	Boosting Algorithms
SNAc	1	0.769231	Other Classification Algorithms
Neural Network	8	6.15385	Artificial Neural Network Algorithms
Extreme Learning Machine	1	0.769231	Artificial Neural Network Algorithms
Natural Language Processing	3	2.30769	Natural Language Processing Algorithms
Word Embeddings	1	0.769231	Natural Language Processing Algorithms
Discriminant Analysis	2	1.53846	Dimensionality Reduction Algorithms
Genetic Algorithm	1	0.769231	Evolutionary Algorithms
Clustering	2	1.53846	Clustering Algorithms
Rough Set	1	0.769231	Other Classification Algorithms
Item Response Theory	1	0.769231	Decision Tree Algorithms
Semi-Supervised Learning	1	0.769231	Regression Algorithms
Binary Classifier	1	0.769231	Other Classification Algorithms
Total	130	100

## Sheet: ML1
Algorithm Category	Subcategory	Subsubcategory	Number of Studies				Algorithm Category	Number of Studies		Subcategory	Number of Studies
Supervised	Regression	Other Regression	26				Supervised	119		Regression	55
Supervised	Regression	SVM	20				Unsupervised	6		Classification	64
Supervised	Regression	NN	9				Other	5		Dimensionality Reduction	4
Supervised	Classification	Decision Tree	40							Clustering	2
Supervised	Classification	KNN Type	11							NLP	4
Supervised	Classification	Bayesian	6							Evolutionary	1
Supervised	Classification	Boosting	4
Supervised	Classification	Other Classification	3
Unsupervised	Dimensionality Reduction		4
Unsupervised	Clustering		2
Other	NLP		4
Other	Evolutionary		1

## Sheet: ML2
Algorithm Category	Subcategory	Subsubcategory	Number of Studies
Supervised	Regression	Other	26	20
		SVM	20	15.3846
		Neural Networks	9	6.92308	42.3077
	Classification	Decision Tree	40	30.7692	49.2308
		KNN-Type	11	8.46154
		Bayesian	6	4.61538
		Boosting	4	3.07692
		Other	3	2.30769		Supervised	119	91.5385
Unsupervised	Dimensionality Reduction		4	3.07692	4.61538	Unsupervised	6	4.61538
	Clustering		2	1.53846		Other	5	3.84615
Other	NLP		4	3.07692	3.84615		130	100
	Evolutionary		1	0.769231
			130	100	100
